# Supplementary material for: Microplastic Has No Effect on Rice Yield and Gaseous N Emission from an Infertile Soil with High Inorganic N Inputs
Source: Plants (Basel). 2024 May 6;13(9):1279. doi: 10.3390/plants13091279 (PMC11085246; doi:10.3390/plants13091279)
Supplement: Supplementary file 1 [file plants-13-01279-s001.zip]

Archive with 1 entries (1 files):
- plants-2936726-supplementary.pdf
